# Supplementary material for: Towards an experimental classification system for membrane active peptides
Source: Sci Rep. 2018 Jan 19;8:1194. doi: 10.1038/s41598-018-19566-w (PMC5775428; doi:10.1038/s41598-018-19566-w)
Supplement: Supplementary file 2 — Supplementary Dataset 01 [file 41598_2018_19566_MOESM2_ESM.xls]

## Sheet: Planilha1
Towards an experimental classification system for membrane active peptides
Brand, G.D.1,2, Ramada, M.H.S.1,3,4, Genaro-Mattos, T.C.5, Bloch, C. Jr.1,*
1 Laboratório de Espectrometria de Massa, Embrapa Recursos Genéticos e Biotecnologia, Brasília – DF, Brazil
2 Laboratório de Síntese e Análise de Biomoléculas, Instituto de Química, Universidade de Brasília, Brasília – DF, Brazil
3 Departamento de Biologia Celular, Instituto de Ciências Biológicas, Universidade de Brasília, 70910-900, Brasília, DF, Brazil.
4 Pós-Graduação em Ciências Genômicas e Biotecnologia, Universidade Católica de Brasília, 70790-160, Brasília, DF, Brazil.
5 Chemistry Department, Vanderbilt University, Nashville – TN, USA.
Supplementary dataset 01
Table 1. Minimum inhibitory concentrations of IAPS and AMPs for Gram-positive, and -negative bacteria and yeasts. Experiments were performed in triplicates and results are given in uM. Average and standard deviation are also provided.
	Candida albicans					Cryptococcus neoformans					Bacillus subtilis					Bacillus cereus					Staphylococcus aureus					Erwinia carotovora					Pseudomonas syringae pv. tabaci					Xanthomonas campestris					Escherichia coli					Pseudomonas aeruginosa
Peptide	Triplicate			Average	St. Dev.	Triplicate			Average	St. Dev.	Triplicate			Average	St. Dev.	Triplicate			Average	St. Dev.	Triplicate			Average	St. Dev.	Triplicate			Average	St. Dev.	Triplicate			Average	St. Dev.	Triplicate			Average	St. Dev.	Triplicate			Average	St. Dev.	Triplicate			Average
Tc2	1	1	1	1	0	1	1	1	1	0	4	4	4	4	0	16	16	8	13.3333	4.6188	8	8	8	8	0	16	16	16	16	0	4	4	4	4	0	16	16	16	16	0	8	8	16	10.6667	4.6188	16	16	16	16
Tc3	512	512	512	512	0	512	512	512	512	0	16	16	16	16	0	128	128	128	128	0	512	512	512	512	0	32	32	32	32	0	32	32	32	32	0	64	64	64	64	0	64	64	64	64	0	512	512	512	512
Tc5	128	128	128	128	0	128	128	128	128	0	64	64	64	64	0	512	512	512	512	0	512	512	512	512	0	512	512	512	512	0	512	512	512	512	0	512	512	512	512	0	512	512	512	512	0	512	512	512	512
Tc6	4	4	4	4	0	8	8	16	10.6667	4.6188	16	16	16	16	0	64	64	64	64	0	8	16	16	13.3333	4.6188	128	128	128	128	0	16	16	16	16	0	64	64	64	64	0	32	32	32	32	0	16	32	32	26.6667
Tc8	4	4	4	4	0	8	8	8	8	0	2	2	2	2	0	4	8	8	6.66667	2.3094	2	2	2	2	0	2	4	4	3.33333	1.1547	4	4	4	4	0	4	4	4	4	0	2	2	2	2	0	4	4	4	4
Tc10	64	64	64	64	0	64	64	64	64	0	16	16	16	16	0	512	512	512	512	0	512	512	512	512	0	512	512	512	512	0	512	512	512	512	0	128	128	128	128	0	16	32	32	26.6667	9.2376	128	128	128	128
At01	16	16	16	16	0	16	16	16	16	0	16	16	16	16	0	128	128	128	128	0	16	16	16	16	0	256	256	256	256	0	16	16	16	16	0	128	128	128	128	0	64	64	64	64	0	32	32	32	32
At02	8	8	8	8	0	4	4	4	4	0	1	1	1	1	0	2	4	4	3.33333	1.1547	4	4	4	4	0	1	1	1	1	0	4	4	4	4	0	1	1	1	1	0	2	2	2	2	0	4	4	8	5.33333
At03	128	128	128	128	0	64	64	64	64	0	8	8	8	8	0	512	512	512	512	0	512	512	512	512	0	32	32	32	32	0	8	8	8	8	0	32	32	32	32	0	16	16	16	16	0	512	512	512	512
At04	512	512	512	512	0	64	64	64	64	0	256	256	256	256	0	512	512	512	512	0	16	16	16	16	0	512	512	512	512	0	512	512	512	512	0	512	512	512	512	0	512	512	512	512	0	512	512	512	512
Cs01	2	2	4	2.66667	1.1547	8	8	8	8	0	8	8	8	8	0	64	64	64	64	0	4	4	4	4	0	128	128	128	128	0	16	16	16	16	0	64	64	64	64	0	32	32	32	32	0	32	32	32	32
Zm01	4	8	8	6.66667	2.3094	4	4	4	4	0	8	8	8	8	0	64	64	6	44.6667	33.4863	16	16	16	16	0	16	16	16	16	0	32	32	32	32	0	16	16	16	16	0	8	16	16	13.3333	4.6188	16	16	16	16
Cs02	32	32	32	32	0	32	32	32	32	0	2	4	4	3.33333	1.1547	64	64	64	64	0	8	8	8	8	0	32	32	32	32	0	4	4	4	4	0	32	32	32	32	0	8	8	8	8	0	512	512	512	512
Cs03	128	128	128	128	0	32	32	32	32	0	64	64	64	64	0	512	512	512	512	0	128	128	128	128	0	16	16	16	16	0	128	128	128	128	0	512	512	512	512	0	128	128	128	128	0	512	512	512	512
Gr01	1	1	1	1	0	1	1	1	1	0	1	1	1	1	0	1	1	1	1	0	0.5	1	1	0.833333	0.288675	0.5	0.5	0.5	0.5	0	1	1	1	1	0	1	1	1	1	0	0.5	0.5	0.5	0.5	0	2	4	4	3.33333
Gr02	4	4	4	4	0	2	2	4	2.66667	1.1547	1	1	1	1	0	4	4	4	4	0	1	1	1	1	0	1	1	1	1	0	2	2	2	2	0	4	4	4	4	0	4	4	4	4	0	32	32	32	32
Asc-8	8	8	8	8	0	4	4	4	4	0	1	1	1	1	0	4	4	4	4	0	2	2	2	2	0	2	4	4	3.33333	1.1547	2	2	2	2	0	2	2	2	2	0	2	2	2	2	0	4	4	4	4
DS01	4	4	4	4	0	8	8	8	8	0	1	1	1	1	0	16	16	16	16	0	8	8	8	8	0	0.5	0.5	0.5	0.5	0	1	1	1	1	0	0.5	0.5	0.5	0.5	0	1	1	1	1	0	2	2	2	2
HSP-4	8	8	8	8	0	-	-	-	-	-	-	-	-	-	-	-	-	-	-	-	8	8	8	8	0	-	-	-	-	-	-	-	-	-	-	-	-	-	-	-	8	8	8	8	0	16	16	16	16
Mag-2a	64	64	64	64	0	-	-	-	-	-	-	-	-	-	-	-	-	-	-	-	512	512	512	512	0	-	-	-	-	-	-	-	-	-	-	-	-	-	-	-	8	8	8	8	0	512	512	512	512
Nat-1	16	16	16	16	0	-	-	-	-	-	-	-	-	-	-	-	-	-	-	-	16	32	32	26.6667	9.2376	-	-	-	-	-	-	-	-	-	-	-	-	-	-	-	8	8	8	8	0	32	32	32	32
PS-2	32	32	32	32	0	-	-	-	-	-	-	-	-	-	-	-	-	-	-	-	8	8	8	8	0	-	-	-	-	-	-	-	-	-	-	-	-	-	-	-	8	8	8	8	0	512	512	512	512
[truncated: 1 more columns]
